# Supplementary material for: Estimating Vaccine Confidence Levels among Healthcare Staff and Students of a Tertiary Institution in South Africa
Source: Vaccines (Basel). 2021 Oct 27;9(11):1246. doi: 10.3390/vaccines9111246 (PMC8618030; doi:10.3390/vaccines9111246)
Supplement: Supplementary file 1 [file vaccines-09-01246-s001.zip]

Archive with 14 entries (14 files):
- Table S1 Associations between categorical demographic variables and the importance of vaccines for children statement.pdf
- Table S10 The association between quantitative variables and belief in religious compatibility of vaccines.pdf
- Table S11 Associations between categorical demographic variables and intention to receive COVID 19 vaccine.pdf
- Table S12 Associations between quantitative variables and intention to receive COVID 19 vaccine.pdf
- Table S13a Association between levels of education, vaccine confidence statements and the intention to receive a COVID 19 vaccine.pdf
- Table S13b Association between levels of education, vaccine confidence statements and the intention to receive a COVID 19.pdf
- Table S2 Associations between quantitative variables and importance of vaccines for children statement.pdf
- Table S3 Associations between categorical demographic variables and importance of vaccines for self statement.pdf
- Table S4 Associations between quantitative variables and importance of vaccines for self statement.pdf
- Table S5 Associations between categorical demographic variables and vaccine safety statement.pdf
- Table S6 Associations between quantitative variables and vaccine safety statement.pdf
- Table S7 Associations between categorical demographic variables and vaccine effectiveness statement.pdf
- Table S8 Associations between quantitative variables and vaccine effectiveness statement.pdf
- Table S9 Associations between categorical demographic variables and vaccine confidence and belief in religious compatibility of vaccines.pdf
